# Supplementary material for: Silver Nimesulide Complex in Bacterial Cellulose Membranes as an Innovative Therapeutic Method for Topical Treatment of Skin Squamous Cell Carcinoma
Source: Pharmaceutics. 2022 Feb 21;14(2):462. doi: 10.3390/pharmaceutics14020462 (PMC8877292; doi:10.3390/pharmaceutics14020462)
Supplement: Supplementary file 1 [file pharmaceutics-14-00462-s001.zip]

Archive with 1 entries (1 files):
- pharmaceutics-1567576-supplementary.pdf
